# Supplementary material for: Optimization of Sonication Parameters to Produce a Cashew Apple Bagasse Puree Rich in Superoxide Dismutase
Source: Foods. 2022 Sep 3;11(17):2694. doi: 10.3390/foods11172694 (PMC9455690; doi:10.3390/foods11172694)
Supplement: Supplementary file 1 [file foods-11-02694-s001.zip]

Archive with 1 entries (1 files):
- foods-1817289-supplementary.pdf
